# Supplementary material for: Trade-offs between aquatic and terrestrial locomotion and functional parallelism in Desmognathus salamanders
Source: PeerJ. 2025 Oct 6;13:e20111. doi: 10.7717/peerj.20111 (PMC12510250; doi:10.7717/peerj.20111)
Supplement: Supplemental Information 1 [file peerj-13-20111-s001.csv]

Species	Locality	ID	HL	TrL	TaL	V1D	V1W	V2D	V2W	V3D	V3W	VTD	VTW	VND	VNW
Marm	GA	10	1.56464	3.31978	4.47802	10.70544817	15.01208886	2.421895725	12.0775805	4.507877706	6.014223493	5.199612575	10.80159619	3.543576609	3.963737491
Marm	GA	11	1.96088	4.16306	5.31876	5.933795218	24.97041281	5.660292942	12.8417356	7.525463781	14.99160246	6.097390295	16.91208882	4.077283798	4.405624436
Marm	GA	12	1.55194	3.32994	5.0673	10.39680421	17.03992996	5.298326632	7.119192098	15.39471544	10.22153243	8.904263872	11.14849165	4.254852875	5.558456273
Marm	GA	16	1.85928	3.6195	4.9276	3.620286768	9.870919505	4.19692458	7.82165033	10.23299392	5.366187855	5.711065641	7.768927521	2.671234516	5.999246247
Marm	GA	18	1.55702	3.19024	3.66268	6.884551348	10.24556515	4.332733972	12.28633359	2.413384682	16.82252925	4.53834059	9.981446755	0.443980218	5.92164064
Quad	GA	21	2.0066	4.35102	5.38988	13.31732264	13.3674939	12.27867922	6.519614493	5.096634389	9.188381629	9.494639545	10.53550045	7.432346153	5.785791082
Quad	GA	24	2.1717	5.3848	6.28142	18.27654171	7.358373567	13.82037565	8.552169592	11.60871924	5.892216213	8.414763513	7.056449198	7.564776487	5.046831817
Quad	VA	25	2.02184	3.76682	5.26034	3.794225455	14.32648308	8.230250008	7.63577387	5.469850218	7.11108411	7.197641534	10.39117773	6.099884731	3.515075731
Quad	GA	27	2.01168	3.81	5.97916	10.47738977	9.784142297	6.154341826	4.71646758	4.167336445	7.439230187	5.714375328	7.08399355	3.784589153	5.65205134
Marm	GA	28	1.95834	4.49326	5.84962	9.066219791	17.91538228	17.23300724	8.023167202	4.981070119	6.415862069	9.558395517	13.51909437	2.580799743	11.78002346
Marm	VA	29	1.905	4.55168	5.46354	11.36302438	24.44230948	21.29225315	13.23608451	4.688931514	7.310646631	11.04741553	14.16983702	3.167886626	13.49127254
Marm	GA	29	1.76022	4.2164	5.88518	7.947602676	11.21509714	2.644588724	4.993449471	4.182705173	6.709748949	4.378603063	7.996050688	2.911144011	7.372128935
Marm	GA	30	2.159	4.65328	5.64642	6.496498166	13.38893118	5.358781456	5.147354814	3.093964	11.68756549	6.68676336	10.13820424	2.386527714	6.035493146
Marm	GA	31	2.02692	4.03606	4.7625	11.91612149	13.61624086	6.846949453	7.895474988	9.779857993	7.58992024	9.235809254	9.335699622	3.266039179	7.50256498
Marm	VA	31	1.84658	3.73888	3.99034	7.899553537	11.86827317	10.34811844	3.634133357	8.711309329	9.169012922	7.722106305	10.16903042	3.966655851	5.596258795
Marm	GA	33	1.8669	3.71856	4.52882	6.307950254	17.59470071	5.799492678	6.598142829	2.996057928	8.934097549	4.98476828	11.08673737	2.627719556	6.150217804
Marm	VA	35	1.6002	3.84048	3.93954	3.091013603	10.81669766	1.780166441	4.693115339	3.25399636	6.757615955	2.505510367	6.607438379	0.999482006	5.701946365
Marm	VA	39	2.06756	4.80822	5.56768	6.299170341	25.40883621	8.922051884	13.73813032	6.090244235	7.520584788	7.487858336	14.02484019	2.939174342	8.570856456
Quad	VA	42	2.06756	4.2672	5.09778	8.726451495	20.56362831	10.53803895	12.26736778	3.706713891	4.217653374	7.792828798	11.9985071	4.872978019	5.06541631
Marm	VA	44	1.95326	4.62788	5.2451	14.68397223	25.34248982	5.736914608	18.29510325	5.518055967	11.94389749	8.865358687	18.75963124	4.623710586	8.171350971
Marm	VA	47	1.62306	3.30708	4.29006	6.011078276	17.50069767	3.769006564	4.074686968	5.686265501	6.249947024	4.897685478	10.06798914	3.157549219	6.974242119
Quad	GA	48	2.00406	3.62204	5.51942	5.165240225	9.071479282	1.736841654	2.849137213	2.407436858	6.65864019	3.169373365	6.21032306	3.684333266	3.664694283
Quad	VA	49	2.03962	4.17322	6.39318	17.51084118	19.62038046	10.30305313	8.021224829	6.188153516	8.453614682	10.71619952	11.80729294	5.898228983	3.3795018
Quad	GA	60	2.59588	5.334	6.9469	18.94965403	22.11914936	15.55225637	4.83339544	12.90739337	4.390612502	11.55671673	9.510349371	8.817380812	6.037993821
Quad	GA	61	2.80162	5.33654	7.50316	21.74130575	24.82969067	14.97333462	5.992466879	13.3661686	9.184838658	8.11684292	11.55134087	8.68437325	2.899810326
Quad	VA	63	1.91262	4.10972	3.93446	7.653017304	13.18511594	8.861575102	7.392949082	1.346332909	10.99640823	6.232575618	11.09238179	5.538002352	4.281393808
Quad	VA	64	1.81864	3.8862	4.27482	20.14804315	18.69882796	7.134520494	7.63989866	12.42853172	17.63995134	13.79784596	11.15829051	4.176622151	6.617211876
Quad	VA	65	1.03632	2.7813	3.86842	12.0114692	4.361801427	2.695208756	2.20759527	3.786045977	3.576238461	6.194895925	3.632915669	3.617714233	3.539529543
Quad	VA	66	1.27254	3.03784	3.38836	9.385587649	8.008745351	5.187180232	3.502191453	4.487817607	6.159145657	5.765053751	5.790790675	2.707283852	4.225063547
Quad	VA	67	1.1557	3.58902	4.33324	4.712067731	4.343208392	6.315326522	2.685230509	7.726253926	2.653476904	6.105182548	3.370515202	4.095337329	1.640832068
Quad	GA	68	1.29794	2.90576	3.59156	9.701955655	4.690973514	4.664913785	2.550925836	4.245463496	4.592177531	6.199324077	3.679913006	3.079165844	1.488111419
Quad	VA	68	1.46558	2.9083	4.01066	6.293500428	9.457146868	4.173563977	6.975376166	3.364899432	6.391305075	5.000312928	8.344550529	3.448908984	6.097944857
Quad	GA	69	2.18186	6.39318	7.99338	20.90625605	9.823144294	18.13602052	6.596826024	14.4726442	9.793308537	12.81951075	8.263385626	8.358518394	2.560421195
Marm	VA	70	1.651	4.05638	5.02666	5.80905344	34.28653097	8.663275635	7.419091194	3.344333417	7.12064801	5.631345615	14.87486587	1.05106959	8.934238452
Quad	GA	70	1.73736	3.60934	6.45922	15.80264138	3.80639705	5.927796893	1.586378354	2.504054464	3.283192582	8.906567159	2.993566597	6.808158985	1.780687477
Marm	VA	71	1.59004	3.74396	5.17906	13.56001588	28.36154646	10.99080501	13.04246567	7.35130486	9.259119381	10.28161605	15.55539409	3.918144902	6.833779264
Quad	GA	71	1.89484	3.53822	5.2705	9.549919977	7.68494133	9.268496097	5.825341281	3.890669213	1.795514029	7.624844808	4.859448436	7.092697373	4.310290452
Marm	VA	72	1.4986	3.35026	4.34086	15.67423588	14.49946326	3.460961445	13.7396894	8.139478919	10.19273292	8.182491535	11.86235582	2.862666104	6.313981974
Marm	VA	73	2.2479	6.89356	5.71246	17.07939193	24.99663615	6.921984039	10.92852432	7.620431351	15.05605728	9.878744881	12.60545657	5.294545908	12.46036641
Marm	VA	74	1.80848	5.1054	4.97078	15.65644039	18.47222633	13.71780442	12.04861162	15.36347823	7.99161598	14.52132111	13.18850032	3.647393965	7.553536573
Marm	VA	75	2.02946	4.88442	4.87426	16.16969919	16.63066831	6.496664027	8.964895046	12.86040164	8.829321732	10.88125638	10.73247108	6.617370134	6.228313943
Quad	VA	76	1.51384	3.14832	4.26936	11.12714688	13.18016422	7.756841729	8.02643564	9.409379784	4.73843741	9.365120011	10.41515729	4.854638743	4.272707757
Quad	VA	77	1.7399	2.98704	4.572	7.039924985	13.56923011	5.361224472	5.76534623	3.594498156	6.21825505	6.284576659	7.676479963	2.847623405	2.067496277
Quad	VA	78	1.39192	2.7178	3.52806	4.902399647	9.195633784	5.097234453	3.650926955	2.503491436	10.17031155	4.322832765	5.195102206	1.392637336	4.246303003
