# Supplementary material for: Trade-offs between aquatic and terrestrial locomotion and functional parallelism in Desmognathus salamanders
Source: PeerJ. 2025 Oct 6;13:e20111. doi: 10.7717/peerj.20111 (PMC12510250; doi:10.7717/peerj.20111)
Supplement: Supplemental Information 2 [file peerj-13-20111-s002.r]

# analysis of Desmognathus escape performance
library(car)
library(lme4)
library(performance)
library(emmeans)

escape.dat <- read.csv("peerj-113480-QMescape.csv")

names(escape.dat)
# Species: species names except for the northern semi-aquatic form, which is listed as "bbnc" for 'black-bellied, northern clade'
# Ecomorph: Aquatic or Semi-aquatic
# Clade: Northern or Southern
table(escape.dat$Species,escape.dat$Ecomorph,escape.dat$Clade)
# Locality is "VA" for northern and "GA" for southern
# ID is an arbitrary individual ID assigned at the time of capture
# HL is head length
# TrL is trunk length (groin to axilla)
# TaL is tail length
# VND and VNW are net velocities in the terrestrial (D) and aquatic (W) arenas, respectively

# add body lengths
escape.dat$BodyL <- escape.dat$HL+escape.dat$TrL
escape.dat$TotL <- escape.dat$BodyL+escape.dat$TaL

# compute relative velocity
escape.dat$VNDr <- escape.dat$VND/escape.dat$BodyL
escape.dat$VNWr <- escape.dat$VNW/escape.dat$BodyL

# Basic test for trade-off (negative correlation)
cor.test(escape.dat$VNDr,escape.dat$VNWr)
	# Pearson's product-moment correlation

# data:  escape.dat$VNDr and escape.dat$VNWr
# t = -4.507, df = 42, p-value = 5.185e-05
# alternative hypothesis: true correlation is not equal to 0
# 95 percent confidence interval:
 # -0.7420477 -0.3300024
# sample estimates:
       # cor 
# -0.5709465 

# breakdown by north vs. south
cor.test(escape.dat$VNDr[escape.dat$Clade=="Northern"],escape.dat$VNWr[escape.dat$Clade=="Northern"])
# r = -0.5133669; p = 0.0103
# 95 percent confidence interval:
 # -0.7594821 -0.1386920

cor.test(escape.dat$VNDr[escape.dat$Clade=="Southern"],escape.dat$VNWr[escape.dat$Clade=="Southern"], exact=TRUE)
# r = 0.6200049; p = 0.003544
# 95 percent confidence interval:
 # -0.8337687 -0.2445915


### Scatterplot velocity in body lengths per sec
quartz(width=8,height=5)
par(mfrow=c(1,2), mar=c(5,5,3,2))

plot(escape.dat$VNDr,escape.dat$VNWr, xlab="Running velocity (BL/s)", ylab="Swimming velocity (BL/s)", pch="")
points(escape.dat$VNDr[escape.dat$Species=="Dbbnc"],escape.dat$VNWr[escape.dat$Species=="Dbbnc"],pch=1)
points(escape.dat$VNDr[escape.dat$Species=="Dmarmoratus"],escape.dat$VNWr[escape.dat$Species=="Dmarmoratus"],pch=16)
mtext("(A) Northern ecomorphs", at=0.1, line=1)
legend("bottomright", c("Semi-aquatic", "Aquatic"), pch=c(1,16),
       inset=c(0,1), xpd=TRUE, horiz=FALSE, bty="n"
       )

plot(escape.dat$VNDr,escape.dat$VNWr, xlab="Running velocity (BL/s)", ylab="Swimming velocity (BL/s)", pch="")
points(escape.dat$VNDr[escape.dat$Species=="Damphileucus"],escape.dat$VNWr[escape.dat$Species=="Damphileucus"],pch=1)
points(escape.dat$VNDr[escape.dat$Species=="Daureatus"],escape.dat$VNWr[escape.dat$Species=="Daureatus"],pch=16)
mtext("(B) Southern ecomorphs", at=0.1, line=1)
legend("bottomright", c("Semi-aquatic", "Aquatic"), pch=c(1,16),
       inset=c(0,1), xpd=TRUE, horiz=FALSE, bty="n"
       )

###### New Analysis
## Single model: mixed effects, with species instead of ecomorph*clade (same thing, just simpler to interpret and report)
# Test multicolinearity of main effects (interaction terms tend to increase VIFs)
# Include species*bodyLength
# Use model selection to simplify
# Report coef of determination (some disagreement on the web regarding mixed models)
# Extract marginal mean velocity for each species:habitat combination
# Extract specific 'planned' comparisons: 
	# aquatic vs. semi, northern clade, dry
	# aquatic vs. semi, northern clade, wet
	# aquatic vs. semi, southern clade, dry
	# aquatic vs. semi, southern clade, wet
	
###### Secondary Analysis
## Random effect above causes singularity warning because individual observations are negatively rather than positively correlated. This is probably fine, but just to be sure estimates are not distorted, perform separate analyses for wet vs dry tests. Consider adjusting significance cutoffs to maintain global alpha=0.05
	
# first combine aquatic and terrestrial 
Velocity <- c(escape.dat$VND,escape.dat$VNW)
relVelocity <- Velocity/escape.dat$BodyL
Individual <- as.factor(rep(escape.dat$ID,2))
Habitat <- rep(c("D","W"),each=nrow(escape.dat))
Covariates <- rbind(escape.dat,escape.dat)

# Minimal models for diagnostics
V.fit <- lmer(Velocity~Habitat+Species+BodyL+HL+TaL + (1|Individual), data=Covariates)
# singularity warning because random effect (individual) variance is approximately zero ... as it should be if faster runners do NOT tend to be faster swimmers

vif(V.fit)
# morphometrics have multicolinearity
Anova(V.fit)
# drop HL and TaL
V.fit <- lmer(Velocity~Habitat+Species+BodyL + (1|Individual), data=Covariates)
vif(V.fit) # all good
# residual diagnostics
plot(V.fit)
qqnorm(residuals(V.fit))
shapiro.test(residuals(V.fit))
# W = 0.98561, p-value = 0.4418
# All good: no need for transformations

# Maximal model
V.fit1 <- lmer(Velocity~Habitat*Species*BodyL + (1|Individual), data=Covariates)
Anova(V.fit1)
# Analysis of Deviance Table (Type II Wald chisquare tests)

# Response: Velocity
                        # Chisq Df Pr(>Chisq)    
# Habitat               18.9477  1  1.344e-05 ***
# Species                3.7445  3    0.29041    
# BodyL                 28.2361  1  1.074e-07 ***
# Habitat:Species       72.1850  3  1.453e-15 ***
# Habitat:BodyL          0.4042  1    0.52494    
# Species:BodyL          0.5772  3    0.90163    
# Habitat:Species:BodyL  7.1427  3    0.06748 .  
# ---

AIC(V.fit1) 
# 342.5413
AIC(V.fit)
# 393.8661
AIC(lmer(Velocity~Habitat+Species+BodyL +Habitat:Species+Habitat:BodyL+Species:BodyL + (1|Individual), data=Covariates))
# 348.3492
# full model is much better

r2_nakagawa(V.fit1)
  # Conditional R2: NA		(fixed and random effects, NA because random effect ~ 0)
     # Marginal R2: 0.621 	(only fixed effects)

difftests <- emmeans(V.fit1, list(pairwise ~ Habitat:Species), adjust = "none")
# marginal means
difftests[1]
 # Habitat Species      emmean    SE df lower.CL upper.CL
 # D       Damphileucus   5.76 0.546 72     4.67     6.84
 # W       Damphileucus   3.72 0.546 72     2.63     4.80
 # D       Daureatus      2.90 0.507 72     1.89     3.91
 # W       Daureatus      6.70 0.507 72     5.69     7.71
 # D       Dbbnc          5.10 0.614 72     3.88     6.33
 # W       Dbbnc          4.28 0.614 72     3.06     5.51
 # D       Dmarmoratus    3.25 0.475 72     2.30     4.20
 # W       Dmarmoratus    7.58 0.475 72     6.63     8.52

# Degrees-of-freedom method: kenward-roger 
# Confidence level used: 0.95 

# pairs of interest
difftests[2][[1]][c(2,9,24,27),]
 # 1                            estimate    SE df t.ratio p.value
 # D Damphileucus - D Daureatus     2.86 0.745 72   3.841  0.0003
 # W Damphileucus - W Daureatus    -2.98 0.745 72  -4.003  0.0002
 # D Dbbnc - D Dmarmoratus          1.85 0.776 72   2.383  0.0198
 # W Dbbnc - W Dmarmoratus         -3.29 0.776 72  -4.240  0.0001

# note: these estimates are essentially unchanged if the bodyL interactions are dropped
# 
# Secondary analysis
### separate by habitat
dry.fit1 <- lm(VND~Species*BodyL, data=escape.dat)
summary(dry.fit1)$adj.r.squared
# 0.641615
drop1(dry.fit1)
# Single term deletions

# Model:
# VND ~ Species * BodyL
              # Df Sum of Sq    RSS    AIC
# <none>                     54.161 25.142
# Species:BodyL  3    5.6886 59.849 23.536
dry.fit <- lm(VND~Species+BodyL, data=escape.dat)
Anova(dry.fit)
# Response: VND
          # Sum Sq Df F value    Pr(>F)    
# Species   61.637  3  13.388 3.738e-06 ***
# BodyL     43.245  1  28.180 4.712e-06 ***
# Residuals 59.849 39         
summary(dry.fit)$adj.r.squared
# 0.6344369             
emmeans(dry.fit, list(pairwise~Species), adjust="none")
# $`emmeans of Species`
 # Species      emmean    SE df lower.CL upper.CL
 # Damphileucus   5.92 0.408 39     5.09     6.74
 # Daureatus      3.02 0.393 39     2.23     3.82
 # Dbbnc          4.87 0.384 39     4.10     5.65
 # Dmarmoratus    3.17 0.364 39     2.43     3.90

# Confidence level used: 0.95 

# $`pairwise differences of Species`
 # 1                          estimate    SE df t.ratio p.value
 # Damphileucus - Daureatus      2.897 0.572 39   5.063  <.0001
 # Damphileucus - Dbbnc          1.043 0.589 39   1.771  0.0844
 # Damphileucus - Dmarmoratus    2.753 0.533 39   5.168  <.0001
 # Daureatus - Dbbnc            -1.854 0.542 39  -3.418  0.0015
 # Daureatus - Dmarmoratus      -0.144 0.539 39  -0.268  0.7905
 # Dbbnc - Dmarmoratus           1.710 0.547 39   3.128  0.0033
emmeans(dry.fit1, list(pairwise~Species), adjust="none")
# $`emmeans of Species`
 # Species      emmean    SE df lower.CL upper.CL
 # Damphileucus   5.76 0.428 36     4.89     6.63
 # Daureatus      2.90 0.398 36     2.09     3.70
 # Dbbnc          5.10 0.482 36     4.12     6.08
 # Dmarmoratus    3.25 0.373 36     2.50     4.01

# Confidence level used: 0.95 

# $`pairwise differences of Species`
 # 1                          estimate    SE df t.ratio p.value
 # Damphileucus - Daureatus      2.860 0.584 36   4.895  <.0001
 # Damphileucus - Dbbnc          0.657 0.645 36   1.019  0.3152
 # Damphileucus - Dmarmoratus    2.507 0.567 36   4.417  0.0001
 # Daureatus - Dbbnc            -2.204 0.625 36  -3.526  0.0012
 # Daureatus - Dmarmoratus      -0.354 0.545 36  -0.649  0.5205
 # Dbbnc - Dmarmoratus           1.850 0.609 36   3.036  0.0044

wet.fit1 <- lm(VNW~Species*BodyL, data=escape.dat)
summary(wet.fit1)$adj.r.squared
# 0.5119936
drop1(wet.fit1)
# Single term deletions

# Model:
# VNW ~ Species * BodyL
              # Df Sum of Sq    RSS    AIC
# <none>                     121.77 60.789
# Species:BodyL  3    13.175 134.94 59.309
wet.fit <- lm(VNW~Species+BodyL, data=escape.dat)
Anova(wet.fit)
# Response: VNW
           # Sum Sq Df F value    Pr(>F)    
# Species   123.893  3 11.9356 1.098e-05 ***
# BodyL      26.736  1  7.7271  0.008329 ** 
# Residuals 134.942 39                      
# ---
summary(wet.fit)$adj.r.squared
# 0.5007941
emmeans(wet.fit, list(pairwise~Species), adjust="none")
# $`emmeans of Species`
 # Species      emmean    SE df lower.CL upper.CL
 # Damphileucus   3.44 0.613 39     2.20     4.68
 # Daureatus      6.58 0.590 39     5.39     7.78
 # Dbbnc          4.67 0.577 39     3.50     5.83
 # Dmarmoratus    7.79 0.546 39     6.68     8.89

# Confidence level used: 0.95 

# $`pairwise differences of Species`
 # 1                          estimate    SE df t.ratio p.value
 # Damphileucus - Daureatus      -3.14 0.859 39  -3.658  0.0008
 # Damphileucus - Dbbnc          -1.22 0.884 39  -1.385  0.1740
 # Damphileucus - Dmarmoratus    -4.35 0.800 39  -5.438  <.0001
 # Daureatus - Dbbnc              1.92 0.814 39   2.354  0.0237
 # Daureatus - Dmarmoratus       -1.21 0.809 39  -1.492  0.1437
 # Dbbnc - Dmarmoratus           -3.12 0.821 39  -3.807  0.0005
emmeans(wet.fit1, list(pairwise~Species), adjust="none")
# $`emmeans of Species`
 # Species      emmean    SE df lower.CL upper.CL
 # Damphileucus   3.72 0.642 36     2.41     5.02
 # Daureatus      6.70 0.596 36     5.49     7.91
 # Dbbnc          4.28 0.723 36     2.82     5.75
 # Dmarmoratus    7.58 0.559 36     6.44     8.71

# Confidence level used: 0.95 

# $`pairwise differences of Species`
 # 1                          estimate    SE df t.ratio p.value
 # Damphileucus - Daureatus     -2.981 0.876 36  -3.403  0.0017
 # Damphileucus - Dbbnc         -0.568 0.967 36  -0.587  0.5608
 # Damphileucus - Dmarmoratus   -3.860 0.851 36  -4.536  0.0001
 # Daureatus - Dbbnc             2.414 0.937 36   2.576  0.0143
 # Daureatus - Dmarmoratus      -0.879 0.817 36  -1.075  0.2894
 # Dbbnc - Dmarmoratus          -3.293 0.914 36  -3.604  0.0009

######################################################################################


# To cite package ‘emmeans’ in publications use:

  # Lenth R (2025). _emmeans: Estimated Marginal Means, aka Least-Squares Means_. R package version 1.11.0, <https://CRAN.R-project.org/package=emmeans>.


######################################################################### with relative velocity 
relVelocity <- Velocity/Covariates$BodyL
shapiro.test(relVelocity)

rel.fit1 <- lmer(relVelocity~Habitat*Species+BodyL + (1|Individual), data=Covariates)
# singularity warning because random effect (individual) variance is approximately zero ... as it should be if faster runners do NOT tend to be faster swimmers

# with head and tail length to see of body proportions have an effect
rel.fit2 <- lmer(relVelocity~Habitat*Species+BodyL+HL+TaL + (1|Individual), data=Covariates)
AIC(rel.fit1)	# 59.53001
AIC(rel.fit2)	# 68.46407
# simpler model is superior by > 2 AIC
rel.fit0 <- lmer(relVelocity~Habitat*Species + (1|Individual), data=Covariates)
AIC(rel.fit0)	# 52.16361

# residual plots
plot(rel.fit0)
hist(residuals(rel.fit0))
qqnorm(residuals(rel.fit0))
boxplot(residuals(rel.fit0)~Covariates$Species:Habitat);abline(h=0,lty=2)
shapiro.test(residuals(rel.fit0))

Anova(rel.fit0)
# Analysis of Deviance Table (Type II Wald chisquare tests)

# Response: relVelocity
                  # Chisq Df Pr(>Chisq)    
# Habitat         21.4498  1  3.632e-06 ***
# Species          3.5124  3     0.3192    
# Habitat:Species 64.2895  3  7.117e-14 ***
# ---

rdifftests <- emmeans(rel.fit0, list(pairwise ~ Habitat:Species), adjust = "none")
# marginal means
rdifftests[1]
 # Habitat Species      emmean     SE df lower.CL upper.CL
 # D       Damphileucus  0.994 0.0830 80    0.829    1.159
 # W       Damphileucus  0.610 0.0830 80    0.445    0.775
 # D       Daureatus     0.509 0.0830 80    0.344    0.674
 # W       Daureatus     1.130 0.0830 80    0.964    1.295
 # D       Dbbnc         0.803 0.0758 80    0.652    0.954
 # W       Dbbnc         0.821 0.0758 80    0.671    0.972
 # D       Dmarmoratus   0.561 0.0758 80    0.410    0.711
 # W       Dmarmoratus   1.296 0.0758 80    1.145    1.446

# Degrees-of-freedom method: kenward-roger 
# Confidence level used: 0.95 

# pairs of interest
rdifftests[2][[1]][c(2,9,24,27),]
 # 1                            estimate    SE df t.ratio p.value
 # D Damphileucus - D Daureatus    0.485 0.117 80   4.132  0.0001
 # W Damphileucus - W Daureatus   -0.520 0.117 80  -4.429  <.0001
 # D Dbbnc - D Dmarmoratus         0.242 0.107 80   2.260  0.0265
 # W Dbbnc - W Dmarmoratus        -0.474 0.107 80  -4.426  <.0001
 

#########################################################################
### some other alternative analyses ... all agree regarding conclusions #
#########################################################################

### breakdown Habitat x species interaction, accounting for body length

dry.fitR <- lm(VNDr~BodyL+Ecomorph*Clade,data=escape.dat)
summary(dry.fitR)
Anova(dry.fitR)
# Response: rVND
                  # Sum Sq 	Df F value    Pr(>F)     Coef
# BodyL            	0.04871  1  0.9940    0.3249     0.03185
# Ecomorph          1.45023  1 29.5946 3.099e-06 *** 0.27912 (BB > SN by 0.28 body lengths per second)
# Clade         	0.02414  1  0.4926    0.4869    -0.03483
# Interaction		0.07290  1  1.4876    0.2299     0.18042
# Residuals        	1.91113 39                      
# ---


wet.fitR <- lm(VNWr~BodyL+Ecomorph*Clade,data=escape.dat)
summary(wet.fitR)
Anova(wet.fitR)
# Response: rVNW
                 # Sum Sq 	Df F value    Pr(>F)     Coef
# BodyL            	0.0245  1  0.2714   0.60535    -0.022608
# Ecomorph          2.7252  1 30.1343 2.648e-06 ***-0.500498 (BB < SN by 0.5 body lengths per second)
# Clade         	0.3350  1  3.7048   0.06157 .  -0.177946 (N > S)
# Interaction		0.0000  1  0.0000   0.99469    -0.001345 (BB*S)
# Residuals        	3.5270 39                      
# ---

# same as above but Ecomorph*Clade captured as "Species"
dry.fitRS <- lm(VNDr~BodyL+Species,data=escape.dat)
wet.fitRS <- lm(VNWr~BodyL+Species,data=escape.dat)

TukeyHSD(aov(dry.fitRS), which="Species")
  # Tukey multiple comparisons of means
    # 95% family-wise confidence level

# Fit: aov(formula = dry.fitRS)

# $Species
                            # diff         lwr        upr     p adj                               
# Daureatus-Damphileucus   -0.45740178 -0.72305043 -0.1917531 0.0002331
# Dbbnc-Damphileucus    	-0.14175685 -0.39609607  0.1125824 0.4498281
# Dmarmoratus-Damphileucus -0.42398368 -0.67832289 -0.1696445 0.0003655
# Dbbnc-Daureatus       	 0.31564493  0.06130572  0.5699841 0.0098770
# Dmarmoratus-Daureatus     0.03341811 -0.22092111  0.2877573 0.9847381
# Dmarmoratus-Dbbnc     	-0.28222682 -0.52472975 -0.0397239 0.0170219

TukeyHSD(aov(wet.fitRS), which="Species")
							# diff        lwr        upr     p adj
# Daureatus-Damphileucus    0.5096192  0.1487355 0.87050283 0.0027662
# Dbbnc-Damphileucus    	 0.1932340 -0.1522858 0.53875383 0.4468442
# Dmarmoratus-Damphileucus  0.6824323  0.3369125 1.02795214 0.0000280
# Dbbnc-Daureatus       	-0.3163851 -0.6619049 0.02913466 0.0830233
# Dmarmoratus-Daureatus     0.1728132 -0.1727066 0.51833297 0.5424172
# Dmarmoratus-Dbbnc     	 0.4891983  0.1597581 0.81863851 0.0015725

### simple: take individual differences
DWdiff <- escape.dat$VND-escape.dat$VNW
DWrdiff <- escape.dat$VNDr-escape.dat$VNWr

diff.fit <- aov(DWdiff~Species+BodyL, data=escape.dat)
Anova(diff.fit)
# Anova Table (Type II tests)

# Response: DWdiff
          # Sum Sq Df F value    Pr(>F)    
# Species   352.76  3 18.2456 1.478e-07 ***
# BodyL       1.98  1  0.3065     0.583    
# Residuals 251.34 39  
# --- 
diff.tukey <- TukeyHSD(diff.fit,which="Species")                   
                               # diff         lwr        upr     p adj
# Daureatus-Damphileucus   -6.2005632  -9.2470203 -3.1541061 0.0000168
# Dbbnc-Damphileucus       -2.5578504  -5.4746110  0.3589103 0.1035189
# Dmarmoratus-Damphileucus -7.1566735 -10.0734341 -4.2399129 0.0000005
# Dbbnc-Daureatus           3.6427128   0.7259522  6.5594734 0.0093347
# Dmarmoratus-Daureatus    -0.9561104  -3.8728710  1.9606502 0.8153644
# Dmarmoratus-Dbbnc        -4.5988232  -7.3798453 -1.8178011 0.0004076

rdiff.fit <- aov(DWrdiff~Species+BodyL, data=escape.dat)
Anova(rdiff.fit)
# Response: DWrdiff
          # Sum Sq Df F value    Pr(>F)    
# Species   8.8624  3 17.1460 2.937e-07 ***
# BodyL     0.1424  1  0.8265    0.3689    
# Residuals 6.7194 39                      
# ---
rdiff.tukey <- TukeyHSD(rdiff.fit,which="Species")                   
                               # diff        lwr         upr     p adj
# Daureatus-Damphileucus   -1.0048578 -1.5029718 -0.50674393 0.0000195
# Dbbnc-Damphileucus       -0.4028347 -0.8797424  0.07407309 0.1236286
# Dmarmoratus-Damphileucus -1.1192791 -1.5961869 -0.64237135 0.0000012
# Dbbnc-Daureatus           0.6020232  0.1251154  1.07893093 0.0084694
# Dmarmoratus-Daureatus    -0.1144213 -0.5913290  0.36248649 0.9170692
# Dmarmoratus-Dbbnc        -0.7164444 -1.1711581 -0.26173073 0.0007661
quartz()
par(mfrow=c(1,2))
plot(diff.tukey)
plot(rdiff.tukey)
# easier to interpret:
par(mfrow=c(1,2),mar=c(8,7,2,3))
boxplot(DWdiff~Species,data=escape.dat, horizontal=TRUE, las=1, ylab="", ylim=c(-10,10), xlab="", main="(A) Difference in velocity (cm/s)")
abline(v=0,lty=3)
boxplot(DWrdiff~Species,data=escape.dat, horizontal=TRUE, las=1, ylab="", ylim=c(-1.6,1.6), xlab="", main="(B) Difference in relative velocity (BL/s)")
abline(v=0,lty=3)

quartz(); par(mar=c(6,8,3,2))
boxplot(DWdiff~Species,data=escape.dat, horizontal=TRUE, las=1, ylab="", ylim=c(-10,10), xlab="", main="Difference in velocity (cm/s)")
abline(v=0,lty=3)
mtext("Faster in water", side=1, line=2.5, at=-5)
mtext("Faster on land", side=1, line=2.5, at=5)

############################################################################
